# Supplementary material for: Intraoperative Blood Flow Analysis of Free Flaps with Arteriovenous Loops for Autologous Microsurgical Reconstruction
Source: J Clin Med. 2023 Dec 2;12(23):7477. doi: 10.3390/jcm12237477 (PMC10707281; doi:10.3390/jcm12237477)
Supplement: Supplementary file 1 [file jcm-12-07477-s001.zip]

Archive with 1 entries (1 files):
- jcm-2707831-supplementary.pdf
